# Supplementary material for: CXCL8 Up-Regulated LSECtin through AKT Signal and Correlates with the Immune Microenvironment Modulation in Colon Cancer
Source: Cancers (Basel). 2022 Oct 28;14(21):5300. doi: 10.3390/cancers14215300 (PMC9657600; doi:10.3390/cancers14215300)
Supplement: Supplementary file 1 [file cancers-14-05300-s001.zip]

Archive with 1 entries (1 files):
- cancers-1954068-supplementary.pdf
